# Supplementary material for: The Double Burden of Malnutrition and Associated Factors among South Asian Adolescents: Findings from the Global School-Based Student Health Survey
Source: Nutrients. 2021 Aug 20;13(8):2867. doi: 10.3390/nu13082867 (PMC8399808; doi:10.3390/nu13082867)
Supplement: Supplementary file 1 [file nutrients-13-02867-s001.zip]

Archive with 1 entries (1 files):
- nutrients-1323460-supplementary.pdf
